# Supplementary material for: Association of Socioeconomic Position with Incident Hypertension Hospitalization and Blood Pressure Control among Participants in the Coronary Artery Risk Development in Young Adults Study
Source: Am J Hypertens. 2025 Nov 26;39(5):687–95. doi: 10.1093/ajh/hpaf231 (PMC13168809; doi:10.1093/ajh/hpaf231)
Supplement: hpaf231_Supplementary_Data [file hpaf231_supplementary_data.zip]

Archive with 1 entries (1 files):
- USE - SUPPLEMENTAL MATERIALS - AJH - 10.16.2025.docx
